# Supplementary material for: Mesothelin-targeting T cell receptor fusion construct cell therapy in refractory solid tumors: phase 1/2 trial interim results
Source: Nat Med. 2023 Jul 27;29(8):2099–109. doi: 10.1038/s41591-023-02452-y (PMC10427427; doi:10.1038/s41591-023-02452-y)
Supplement: Supplementary file 3 — Source data for Supplementary Figs. 3–6. [file 41591_2023_2452_MOESM3_ESM.xlsx]

## Sheet: Fig S2a
Supplementary Fig. 2, Graphical representation of change in metabolic tumor volume and total lesion glycolysis in a patient with MPM experiencing partial response. a, The metabolic tumor volume and total lesion glycolysis
	Metabolic Tumor Volume (cc)	Total Lesion Glycolysis (cc*SUV)
Baseline	126.7	1750.6
Day 25	46.2	341.2
Day 169	3.8	11.8
Day 253	5.2	27.7

## Sheet: Fig S2b
Supplementary Fig. 2, Graphical representation of change in metabolic tumor volume and total lesion glycolysis in a patient with MPM experiencing partial response. b, Progressive decrease in the sum of target tumor lesions as measured by CT scans.
Day	% Decrease in tumor volume
Baseline	0
Day 25	-26.29
Day 57	-37.56
Day 79	-46.95
Day 169	-74.18
Day 253	-76.53

## Sheet: Fig S3_IFNg
	5x10^7							1x10^8														5x10^8			3x10^8
Days post-infusion	2	3	4	5	6	7	29	9	10	11	13	14	18	25	27	28	30	31	32	33	34	15	16	17	19	20	21	22	23
-5
0
1
3
7
10
21
49
-14	5.92
0	5.23
1	23.53
2	32.02
8	2660
12	115.21
14	45.36
15	33.06
16	29.96
27	8.43
-12		10.39
0		10.39
1		88.06
3		54.86
7		28.13
10		10.39
22		10.39
29		10.39
60		7.31
-13			2.86
0
1			26.1
3			9.68
4			7.92
6			8.13
7			8.6
10			21.06
22			2.86
29			5.43
-12				23.44
1				75.92
3				24.74
7				146.29
10				18.48
21				21.1
28				74.32
-12					30.23
0					4.48
1					24.48
7					18.65
8					20
23					10.05
29					7.05
56					14.06
-15						14.06
0						14.06
1						41.27
3						177.66
7						2920
9						335.2
10						110.28
13						22.38
15						14.06
17						14.06
21						14.06
28						54.29
56						37.71
-8
0
1
2
3
6
10
22
28
56
-15								3.33
0								5.62
1								52.97
3								27
6								158.68
7								156.32
8								50.8
10								16.02
23								459.3
29								169.94
-7									2.86
0									2.86
1									247.32
2									62.25
7									137.72
21									6.08
29									2.86
-12										4.33
0										4.07
1										71.02
3										55.9
7										86.97
9										13.33
10										12.36
22										220.94
56										11.11
-15
0
1
3
7
10
28
56
-12
0
1											259.8
3											68.41
8											140.78
10											42.23
17											41.95
44
-7												7.13
0
1												284.12
3												488.94
4												930.33
7
10												405.07
14												21.72
16												14.13
21												8.83
23												8.09
25												8.96
29												3.78
56
-15																						5.8
0																						4.42
1
2																						1584.73
5
7
9																						320.61
11																						150.19
13																						67.01
15																						38.66
25																						18.14
57																						8.96
-15																							3.09
0																							5.18
1																							1670
3																							217.85
7																							1605.72
21																							8.9
29																							82.34
-15																								6.21
-1																								200.31
0
1																								691.5
6																								523.95
8																								110.84
20																								5.03
-15													10.36
0													10.25
1													262.39
3													101.78
7													298.66
9													62.71
20													103.62
29													96.34
55													20.73
-13
0
1																									69.82
3																									23.27
10																									8.11
22																									3.1
28
56
-8																										12.33
0																										9.98
1																										220.3
2																										120.11
3																										78.12
5																										120.45
7																										407.25
9																										218.86
11																										11.97
12																										44.5
15																										34.57
17																										20.3
19																										21.34
27																										269.46
-12																											5.59
0																											31.54
1																											284.13
3																											35.73
7																											52.36
8																											93.31
10																											3.9
11																											6.96
14																											12.32
16																											22.82
21																											13.54
28
-7																												4.5
0
1																												108.26
3																												42.64
7																												84.97
10																												45.91
21																												5.1
28																												3.62
56																												2.95
-14																													60.41
0																													145.1
1																													799.53
1																													614.06
2																													499.83
3																													505.3
4
7																													442.37
7																													316.51
9																													63.31
10																													25.34
14																													8.46
21																													45.04
31																													21.3
-8
0														3.58
1														42.91
2														99.8
4														322.68
6														1116.89
7														1098.38
9														1237.18
21														59.95
28														24.77
56														5.61
-15															369.09
-12															14.65
0															18.9
1															298.29
3															289.04
3															232.81
7
7
8															1186.06
9															335.72
11															125.14
21															347.13
28															58.48
34															737.68
-15							10.34
0							36.65
1							42.2
3							43.64
7							29.69
8							23.24
11
-15
0
1																	185.31
2																	22.28
7																	38.89
10																	5.85
63																	3.55
-14																		6.87
0																		6.59
1																		333.29
3																		18.63
7																		436.87
10																		46.89
-7
0																			1923.36
1																			386.47
3																			115.34
7																			613.43
10
22																			8.4
30																			19.98
56																			5.97
-14
0
1																				192.09
3																				68.45
7																				198.11
7																				209.51
9
10																				18.41
21																				122.65
28																				66.02
63																				8.22
-15																					5.03
1																					11.52
2																					14.98
7																					25.41
13																					14.27
20																					12.91
27																					9.08

## Sheet: Fig S3_IL-6
	5x10^7							1x10^8														5x10^8			3x10^8
Days post-infusion	2	3	4	5	6	7	29	9	10	11	13	14	18	25	27	28	30	31	32	33	34	15	16	17	19	20	21	22	23
-5
0
1
3
7
10
21
49
-14	8.69
0	31.85
1	37.39
2	67.15
8	1484
12	1484
14	1484
15	1484
16	1484
27	1484
-12		1.5
0		1.92
1		8.57
3		3.65
7		14.32
10		4.32
22		3.04
29		2.47
60		1.45
-13			9.8
0			24.29
1			43.61
3			80.72
4			109.78
6			13.79
7			13
10			36
22			8.64
29			12.51
-12				1.3
1				3.25
3				4.28
7				11.94
10				6.12
21				2.03
28				1.79
-12					6.56
0					14.49
1					13.48
7					23.02
8					28.42
23					6.49
29					8.15
56					12.18
-15						6.86
0						5.44
1						15.88
3						33.9
7						1484
9						1484
10						875.04
13						130.26
15						52.85
17						54.34
21						40.89
28						291.36
56						252.78
-8
0
1
2
3
6
10
22
28
56
-15								11.4
0								23.43
1								20.3
3								29.66
6								74.54
7								600.06
8								368.21
10								374.8
23								590.75
29								327.04
-7									0.83
0									10.44
1									6.98
2									3.95
7									15.89
21									4.3
29									1.42
-12										4.11
0										16.16
1										15.15
3										8.8
7										288.17
9										143.21
10										151.13
22										45.69
56										2.24
-15
0
1
3
7
10
28
56
-12											1.14
0											1.46
1											2.49
3											6.05
8											9.35
10											4.11
17											2.05
44											1.87
-7												4.01
0												6.54
1												8.91
3												125.34
4												286.96
7
10
14												79.14
16												57.06
21												67.55
23												64.79
25												64.25
29												61.89
56												14.28
-15																						5.4
0																						11.47
1																						97.94
2
5
7
9																						368.42
11																						229.21
13																						145.63
15																						117.73
25																						82.63
57																						8.32
-15																							5.54
0																							23.7
1																							153.9
3																							480.99
7
21																							92.93
29																							425.64
-15																								3.86
-1																								9
0																								8.3
1																								18.52
6																								1075.6
8																								410.47
20
-15													2.85
0													4.6
1													4.75
3													7.72
7													16.41
9													10.8
20													4.19
29													4.78
55													5.25
-13																									5.93
0																									13.56
1																									13.44
3																									13.74
10																									9.1
22																									5.32
28																									4.42
56																									7.16
-8																										9.96
0																										18.28
1																										32.66
2																										31.16
3																										24.38
5																										45.15
7																										1043.18
9																										1009.2
11																										155.25
12																										290.03
15																										239.17
17																										205.31
19																										205.8
27																										235.07
-12																											4.9
0																											3.2
1																											8.79
3																											3.98
7																											90.83
8																											187.44
10																											78.84
11																											232.98
14																											332.52
16																											80.36
21																											29.68
28
-7																												1.45
0																												1.38
1																												3.33
3																												3.01
7																												443.33
10																												209.57
21																												35.94
28																												22.93
56																												1.73
-14																													1.59
0																													2.33
1																													10.31
1																													8.02
2																													10.03
3																													14.57
4																													1103.83
7																													275
7																													186.66
9																													124.46
10																													175.03
14																													307.85
21																													326.6
31																													66.51
-8														7.28
0														23.84
1														25.35
2														52.23
4														438.22
6
7
9
21														206.45
28														133.64
56														10.43
-15															8.71
-12															2
0															9.03
1															8.84
3															21.51
3															14.69
7
7
8
9															851.11
11															405.49
21															156.28
28															109.82
34															617.93
-15							3.84
0							9.6
1							13.57
3							10.02
7							13.25
8							14.9
11							14.42
-15																	4.14
0																	3.35
1																	6.32
2																	3.92
7																	17.22
10																	7.49
63																	2.5
-14																		0.75
0																		2.12
1																		2.37
3																		1.75
7																		16.39
10																		4.06
-7																			8.83
0																			23.48
1																			20.04
3																			14.95
7
10																			24.59
22																			205.36
30																			229.28
56																			189.75
-14																				0.38
0																				1.25
1																				5.05
3																				3.38
7																				114.28
7																				123.43
9
10																				119.86
21																				21.99
28																				15.51
63
-15																					11.52
1																					13.54
2																					18.7
7																					21.43
13																					11.62
20																					10.64
27																					10.1

## Sheet: Fig S3_TNFa
	5x10^7							1x10^8														5x10^8			3x10^8
Days post-infusion	2	3	4	5	6	7	29	9	10	11	13	14	18	25	27	28	30	31	32	33	34	15	16	17	19	20	21	22	23
-5
0
1
3
7
10
21
49
-14	9.07
0	3.25
1	4.11
2	4.98
8	16.36
12	8.19
14	7.62
15	5.61
16	4.6
27	2.55
-12		4.16
0		2.44
1		2.52
3		4.08
7		5.69
10		3.04
22		3.86
29		5.32
60
-13			5.47
0			2.43
1			3.38
3			4.16
4			4.66
6			5.94
7			5.05
10			7.2
22			6.5
29			4.08
-12				3.41
1				3.35
3				3.07
7				5.82
10				4.86
21				2.89
28				3.95
-12					3.32
0					2.19
1					2.39
7					3.31
8					3.6
23					2.14
29					2.42
56					3.41
-15						4.45
0						1.66
1						4.25
3						4.72
7						22.5
9						13.84
10						9
13						3.85
15						2.2
17						1.81
21						1.85
28						4.34
56						4.38
-8
0
1
2
3
6
10
22
28
56
-15
0								1.63
1								1.84
3								1.98
6								3.13
7								4.2
8								4.52
10								4.48
23								8.8
29								7.35
-7									0.63
0
1									1.16
2									1.07
7									1.61
21									0.63
29									0.48
-12										1.19
0										0.76
1										1.61
3										1.79
7										1.91
9										2.07
10										1.42
22										2.66
56										1.43
-15
0
1
3
7
10
28
56
-12											1.19
0											1.27
1											1.6
3											1.49
8											2.39
10											2.4
17											1.52
44											1.13
-7												3.53
0												2.28
1												3.51
3												4.03
4												6.52
7												16.15
10												8.55
14												3.03
16												2.63
21												2.39
23												2.48
25												2.49
29												2
56												3.92
-15																						2.77
0																						1.76
1																						6.64
2																						27.74
5																						17.15
7																						10.94
9																						5.63
11																						5.74
13																						5.64
15																						5.72
25																						2.95
57																						2.03
-15																							2.33
0																							1.89
1																							4.88
3																							6.16
7																							10.1
21																							2.58
29																							4.65
-15																								2.74
-1																								3.36
0																								1.29
1																								5.05
6																								7.53
8																								3.88
20																								2.22
-15													1.64
0													1.09
1													1.86
3													2.27
7													4.61
9													3.19
20													2.84
29													2.87
55													2.27
-13																									1.16
0																									0.78
1																									1.38
3																									2.05
10																									1.98
22																									0.92
28																									0.9
56																									0.67
-8																										3.64
0																										2.34
1																										3.63
2																										3.54
3																										4.33
5																										4.7
7																										8.99
9																										7.31
11																										2.96
12																										5.07
15																										4.75
17																										3.75
19																										4.07
27																										5.73
-12																											2.28
0																											1.49
1																											2.87
3																											2.9
7																											2.6
8																											2.96
10																											1.31
11																											1.71
14																											1.97
16																											3.28
21																											1.94
28																											1.03
-7																												1.67
0																												1
1																												1.81
3																												1.71
7																												4.17
10																												4.18
21																												1.09
28																												0.93
56																												0.87
-14																													1.87
0																													1.23
1																													1.33
1																													1.65
2																													3.61
3																													1.75
4																													2.4
7																													2.5
7																													1.84
9																													1.15
10																													1.18
14																													2.08
21																													1.66
31																													1.73
-8														3.01
0														1.2
1														1.77
2														2.49
4														3.11
6														8.34
7														7.16
9														7.01
21														6.98
28														4.06
56														4.33
-15															3.29
-12															2.43
0															1.61
1															2.24
3															1.99
3															1.65
7															5.82
7															5.69
8															5.23
9															5.36
11															4.66
21															3.75
28															2.98
34															3.78
-15
0
1
3
7
8
11
-15
0
1
2
7																	2.88
10
63																	2.5
-14
0
1
3
7
10
-7
0
1																			3.77
3
7																			7.31
10
22																			2.21
30																			2.35
56																			0.73
-14
0
1
3
7
7																				2.87
9
10																				2.96
21																				2.88
28																				3.02
63																				0.79
-15																					2.11
1																					1.69
2																					2.56
7																					3.22
13																					2.57
20																					2.23
27																					2.18

## Sheet: Fig S3_IL-8
	5x10^7							1x10^8														5x10^8			3x10^8
Days post-infusion	2	3	4	5	6	7	29	9	10	11	13	14	18	25	27	28	30	31	32	33	34	15	16	17	19	20	21	22	23
-5
0
1
3
7
10
21
49
-14	4.51
0	48.56
1	72.91
2	86.3
8	177.68
12	70.13
14	91.01
15	60.52
16	55.14
27	30.73
-12		25.14
0		10.37
1		10.5
3		30.16
7		12.18
10		13.66
22		10.98
29		25.13
60		33.07
-13			11.47
0			3.61
1			23.79
3			161.93
4			39.35
6			7.32
7			6.54
10			6.76
22			3.83
29			2.53
-12				5.42
1				3.91
3				9.16
7				4.9
10				13.14
21				5.07
28				6
-12					6.34
0					8.27
1					11.04
7					3.83
8					9.71
23					9.97
29					5.87
56					5.78
-15						6.58
0						13.33
1						26.65
3						33.35
7						24.95
9						17.62
10						18.88
13						12.26
15						6.65
17						5.97
21						4.78
28						5.77
56						18.93
-8
0
1
2
3
6
10
22
28
56
-15								6.05
0								4.86
1								14.12
3								29.85
6								4.54
7								8.23
8								7.68
10								8.71
23								9.32
29								6.28
-7									2.98
0									9.34
1									14.98
2									12.66
7									22.94
21									6.39
29									5.53
-12										4.1
0										18.41
1										41.77
3										50.22
7										10.4
9										13.08
10										11.75
22										8.96
56										4.8
-15
0
1
3
7
10
28
56
-12											4.89
0											16.68
1											12.67
3											30.89
8											108.11
10											61.94
17											11.15
44											7.02
-7												14.98
0												12.2
1												14.1
3												64.14
4												233.56
7												581.78
10												63.38
14												28.45
16												25.38
21												8.52
23												10.08
25												11.92
29												17.7
56												24.27
-15																						8.12
0																						4.33
1																						149.39
2
5
7																						447.96
9																						72.08
11																						70.03
13																						28.77
15																						15.82
25																						7.81
57																						5.81
-15																							4.81
0																							24.69
1																							94.12
3																							379.27
7
21																							34.08
29																							23.63
-15																								13.18
-1																								63.49
0																								19.98
1																								127.65
6																								7.15
8																								21.65
20																								62.4
-15													4.56
0													4.97
1													5.53
3													7.51
7													14.05
9													19.96
20													4.25
29													5.24
55													2.93
-13																									20.67
0																									14.42
1																									13.43
3																									26.56
10																									9.25
22																									14.87
28																									9.97
56																									22.97
-8																										7.02
0																										10.55
1																										24.24
2																										34.99
3																										40.28
5																										9.24
7																										16.72
9																										26.61
11																										10.76
12																										12.21
15																										15.38
17																										10.26
19																										11.23
27																										10.38
-12																											9.18
0																											14.52
1																											19.83
3																											15.63
7																											8.57
8																											19.5
10																											26.93
11																											38.65
14																											33.58
16																											30.06
21																											35.61
28																											33.87
-7																												4.52
0																												4.59
1																												5.64
3																												8.28
7																												10.8
10																												5.29
21																												6.58
28																												5.21
56																												3.15
-14																													9.99
0																													4.78
1																													9.49
1																													10.97
2																													14.86
3																													23.9
4																													89.96
7																													59.68
7																													50.78
9																													49.54
10																													37.75
14																													59.58
21																													83.68
31																													76.95
-8														20.12
0														9.5
1														19.75
2														75.57
4														299.98
6														591.97
7														699.12
9														450.83
21														59.8
28														82.82
56														40.52
-15															21.44
-12															7.56
0															8.61
1															11.41
3															23.87
3															20.89
7															174.38
7															175.27
8															143.15
9															118.95
11															34.79
21															25.52
28															15.36
34															57.82
-15							51.67
0							80.73
1							86.45
3							91.71
7							58.56
8							29.38
11							95.58
-15																	7.26
0
1																	8.46
2
7																	7.89
10
63																	9.05
-14
0
1
3																		19.29
7																		23.91
10																		18.51
-7																			4.4
0																			11.12
1																			19.47
3																			9.45
7																			5.06
10																			2.38
22																			5.73
30																			6.45
56																			8.5
-14																				1.91
0																				8.39
1																				7.33
3																				17.84
7																				16.23
7																				19.19
9
10																				3.26
21																				7.39
28																				5.85
63																				3.25
-15																					706.91
1
2
7
13
20																					1079.81
27

## Sheet: Fig S3_IL-10
	5x10^7							1x10^8														5x10^8			3x10^8
Days post-infusion	2	3	4	5	6	7	29	9	10	11	13	14	18	25	27	28	30	31	32	33	34	15	16	17	19	20	21	22	23
-5
0
1
3
7
10
21
49
-14	2.06
0	1.08
1	2.76
2	2.77
8	44.99
12	9.86
14	6.92
15	4.29
16	4.63
27	4.08
-12		0.81
0		0.8
1		0.82
3		2.5
7		5.73
10		1.48
22		0.42
29
60		0.73
-13			0.73
0			0.73
1			0.97
3			1.09
4			1.33
6			1.76
7			2.09
10
22			0.73
29			0.73
-12				0.73
1				0.73
3				1.22
7				9.39
10				2.43
21				0.73
28				0.73
-12					0.22
0					0.31
1					0.32
7					2.33
8					1.6
23					0.37
29					0.26
56					0.23
-15						4.49
0						2.48
1						2.8
3						5.45
7						67.48
9						26.26
10						5.19
13						1.88
15						1.27
17						4.05
21						0.92
28						1.39
56						0.83
-8
0
1
2
3
6
10
22
28
56
-15								0.19
0								0.51
1								0.48
3								0.85
6								2.81
7								2.51
8								4.26
10								2.53
23								0.97
29								0.67
-7									0.26
0									0.27
1									0.45
2									0.64
7									2.26
21									0.45
29									0.39
-12										0.38
0										0.55
1										1.14
3										3.85
7										12.78
9										5.75
10										3.7
22										1.58
56										0.53
-15
0
1
3
7
10
28
56
-12
0											0.6
1											1.59
3											1.17
8											1.93
10											2.07
17											1.93
44											0.36
-7												0.29
0												0.59
1												1.54
3												4.55
4												13.01
7												57.86
10												8.93
14												2.99
16												3.96
21												4.54
23												3.46
25												3.38
29												1.38
56												3.62
-15																						0.63
0																						0.57
1																						7.39
2																						130.07
5																						96.62
7																						19.47
9																						11.2
11																						8.16
13																						5.06
15																						3.61
25																						0.89
57																						0.69
-15																							0.3
0																							1.16
1																							14.84
3																							15.4
7																							31.79
21																							3.37
29																							10.1
-15
-1																								2.98
0
1																								1.9
6																								30.85
8																								15.22
20																								2.81
-15
0
1													0.28
3													0.78
7													5.94
9													2.01
20													0.67
29													0.25
55													0.24
-13
0																									0.38
1																									0.41
3																									1.71
10																									0.98
22																									0.29
28																									0.22
56
-8																										1.17
0																										0.73
1																										1.27
2																										1.66
3																										2.24
5																										3.33
7																										5.57
9																										6.72
11																										4.07
12																										5.05
15																										4.89
17																										3.11
19																										2.3
27																										12.72
-12																											0.71
0																											1.01
1																											2.24
3																											2.55
7																											9.97
8																											12.13
10																											2.96
11																											2.35
14																											1.81
16																											3.24
21																											2.11
28
-7																												0.33
0																												0.29
1																												0.51
3																												1.59
7																												6.22
10																												1.89
21																												0.62
28																												0.48
56																												0.32
-14																													0.23
0																													0.36
1																													0.7
1																													1.48
2																													1.59
3																													6.52
4																													42.9
7																													11.05
7																													8.47
9																													0.91
10																													4.03
14																													11.18
21																													8.07
31																													9.01
-8														0.74
0														0.72
1														0.58
2														1.51
4														21.38
6														17.88
7														15.76
9														12.39
21														5.01
28														0.75
56														0.65
-15															1.55
-12															0.52
0															0.34
1															0.57
3															2.49
3															2.72
7															9.62
7															9.94
8															5.85
9															4.48
11															4.25
21															3.33
28															0.99
34															5.24
-15							0.48
0							0.53
1							0.71
3							0.63
7							1.34
8							1.78
11							1.32
-15																	0.45
0																	0.76
1																	1.48
2																	1.65
7																	5.31
10																	4.4
63																	0.43
-14
0
1																		0.32
3																		0.39
7																		2.27
10																		1.9
-7
0																			0.76
1																			1.34
3																			4.83
7																			5.89
10																			0.66
22
30																			0.59
56																			0.2
-14																				0.29
0
1																				0.45
3																				2.84
7																				4.5
7																				5.26
9
10																				1.85
21																				0.73
28																				2.59
63																				0.24
-15																					0.69
1																					0.79
2																					0.98
7																					1.65
13																					1.12
20																					0.99
27																					0.71

## Sheet: Fig S4_IL12
	5x10^7							1x10^8														5x10^8			3x10^8
Days post-infusion	2	3	4	5	6	7	29	9	10	11	13	14	18	25	27	28	30	31	32	33	34	15	16	17	19	20	21	22	23
-5
0
1
3
7
10
21
49
-14	0.26
0	0.26
1	0.26
2	0.26
8	9.85
12	2.69
14	3.26
15	4.48
16
27	3.72
-12		0.98
0		0.98
1		0.98
3		0.98
7		0.98
10		0.98
22		0.98
29		0.98
60		1.01
-13			1.01
0			1.01
1			1.01
3			1.01
4			1.01
6			1.01
7			1.01
10			1.01
22			1.01
29			1.01
-12				1.01
1				1.01
3
7				1.01
10
21				1.01
28				1.01
-12					1.03
0					1.03
1					1.03
7					1.03
8					1.03
23					1.03
29					1.03
56					0.26
-15
0
1						0.26
3						0.26
7
9
10
13						0.26
15
17						0.26
21
28
56						0.91
-8
0
1
2
3
6
10
22
28
56
-15
0								0.26
1								0.26
3								0.26
6								0.26
7
8
10								0.26
23								0.51
29
-7									0.26
0									0.26
1									0.26
2									0.3
7									0.26
21									0.26
29									0.26
-12										0.26
0										0.26
1										0.26
3										0.26
7
9
10										0.26
22										0.41
56										0.26
-15
0
1
3
7
10
28
56
-12
0
1
3
8
10
17
44
-7
0
1
3
4
7												8.19
10												1.93
14
16
21
23
25
29
56
-15
0
1
2																						13.24
5																						11.76
7
9
11
13
15
25
57
-15
0
1																							1.37
3																							0.74
7																							8.43
21																							0.52
29																							0.69
-15																								0.92
-1																								0.55
0																								0.61
1																								0.78
6																								2.9
8																								1.21
20																								5.77
-15
0
1
3
7
9
20
29													0.32
55
-13
0
1
3																									0.29
10
22
28
56
-8
0
1
2
3
5
7																										1.98
9																										2.37
11																										0.43
12																										0.48
15																										0.5
17																										0.44
19																										0.62
27																										1.03
-12
0
1																											0.31
3
7																											0.6
8																											0.58
10																											0.35
11																											0.74
14																											1.39
16																											0.84
21																											0.38
28
-7
0
1
3
7
10
21
28
56
-14
0																													0.3
1																													0.34
1
2
3
4																													0.38
7
7
9
10
14
21																													0.59
31
-8
0
1
2
4														0.31
6														3.32
7														2.94
9														3.14
21
28
56
-15															0.38
-12
0
1															0.56
3
3
7
7
8
9
11
21
28
34															0.61
-15
0
1
3
7
8
11
-15
0
1
2
7
10
63
-14
0
1
3
7
10
-7
0
1
3
7
10
22
30
56
-14
0
1
3
7
7
9
10
21
28
63
-15
1
2
7
13
20
27

## Sheet: Fig S4_IL2
	5x10^7							1x10^8														5x10^8			3x10^8
Days post-infusion	2	3	4	5	6	7	29	9	10	11	13	14	18	25	27	28	30	31	32	33	34	15	16	17	19	20	21	22	23
-5
0
1
3
7
10
21
49
-14	0.76
0	0.86
1	2.37
2	3.2
8	4.95
12	0.76
14
15
16
27
-12		3.03
0		3.03
1		3.9
3		3.03
7		3.03
10		3.03
22		3.03
29		3.03
60		0.79
-13
0			0.74
1			1.43
3			1.04
4			1.27
6			2.12
7			1.05
10			1.87
22			1.53
29			0.74
-12
1				4.57
3				1.27
7				1.09
10				0.74
21				0.74
28				0.74
-12					0.75
0					0.75
1					1.39
7					0.75
8					0.75
23					0.75
29					0.75
56					0.75
-15						0.75
0						0.75
1						1.59
3						2.72
7
9						0.75
10
13
15
17
21
28						0.75
56						0.74
-8
0
1
2
3
6
10
22
28
56
-15								0.74
0								0.74
1								2.08
3								0.95
6								0.74
7								0.74
8								0.74
10								0.74
23								3.57
29								1.42
-7									0.74
0									0.74
1									3.75
2									1.33
7									0.74
21									0.74
29									0.74
-12										0.74
0										0.74
1										5
3										2.3
7										0.74
9										0.74
10										0.74
22										0.74
56										0.74
-15
0
1
3
7
10
28
56
-12											1.05
0											1.46
1											2.63
3											1.56
8											0.79
10											0.99
17											0.91
44
-7
0
1												2.26
3												4.05
4												8.95
7												2.88
10												0.85
14
16
21
23
25
29
56
-15
0
1																						20.39
2																						13.14
5																						14.69
7																						0.85
9
11
13
15																						0.74
25																						0.77
57																						0.91
-15
0
1																							18.18
3																							1.6
7																							1.43
21
29																							15.38
-15
-1																								1.45
0
1																								7.16
6
8
20																								1.09
-15
0
1													4.28
3													1.1
7
9
20
29
55
-13
0
1																									4.98
3																									1.88
10
22
28
56
-8
0
1																										7.09
2																										2.01
3																										1.46
5																										1.15
7
9																										2.34
11																										1.39
12																										2.46
15																										1.79
17																										1.27
19																										1.19
27																										3.47
-12
0
1																											4.17
3
7
8
10
11
14
16
21
28
-7
0
1																												2.99
3
7
10
21
28
56
-14
0
1																													13.42
1																													7.26
2																													1.78
3																													1.52
4																													2.23
7
7
9
10
14
21
31
-8
0
1														7.38
2														8.22
4														3.79
6														5.43
7														7.19
9														3.51
21														4.18
28														1.75
56
-15															1.68
-12
0
1															5.27
3															1.12
3															0.92
7															1.24
7															1.4
8															1.09
9															0.95
11															0.96
21															1.93
28															1.23
34															2.5
-15
0
1							1.55
3							1.08
7							1.09
8							0.87
11
-15
0
1																	6.18
2																	1.01
7																	0.83
10
63
-14																		0.85
0
1																		1.79
3																		0.85
7
10
-7
0
1																			1.92
3																			0.85
7																			0.83
10
22
30
56
-14
0
1																				5.78
3																				1.05
7
7
9
10
21
28
63
-15
1																					0.96
2																					1.11
7																					0.84
13
20
27

## Sheet: Fig S4_IL4
	5x10^7							1x10^8														5x10^8			3x10^8
Days post-infusion	2	3	4	5	6	7	29	9	10	11	13	14	18	25	27	28	30	31	32	33	34	15	16	17	19	20	21	22	23
-5
0
1
3
7
10
21
49
-14	0.14
0	0.14
1	0.14
2	0.16
8	4.27
12	1.19
14	2.01
15	2.33
16	2.38
27
-12		0.14
0		0.14
1		0.14
3		0.14
7		0.14
10		0.14
22		0.14
29		0.14
60		0.14
-13			0.14
0			0.19
1
3			0.14
4			0.14
6			0.14
7			0.14
10			0.14
22			0.14
29			0.15
-12				0.14
1
3				0.14
7				0.14
10				0.14
21				0.14
28				0.14
-12					0.49
0					0.49
1					0.49
7					0.49
8					0.49
23					0.49
29					0.49
56					0.14
-15
0
1
3						0.14
7						1.23
9						0.66
10						0.3
13						0.14
15						0.14
17						0.14
21						0.14
28						0.14
56						0.14
-8
0
1
2
3
6
10
22
28
56
-15								0.14
0								0.14
1								0.14
3								0.14
6								0.14
7								0.14
8								0.14
10								0.14
23								0.16
29								0.2
-7									0.14
0									0.14
1									0.14
2									0.14
7									0.14
21									0.14
29									0.14
-12										0.14
0										0.14
1										0.14
3										0.14
7										0.14
9										0.14
10										0.14
22										0.14
56										0.14
-15
0
1
3
7
10
28
56
-12
0
1
3
8
10
17
44
-7
0
1
3												0.15
4												0.3
7												5.24
10												1.83
14
16												0.14
21
23
25
29
56
-15
0
1
2																						24.63
5																						18.57
7																						1.98
9																						0.36
11																						0.25
13																						0.14
15
25
57
-15
0
1
3
7
21
29																							0.31
-15
-1
0
1
6																								1.36
8
20
-15
0
1
3
7
9
20
29
55
-13
0
1
3
10
22
28
56
-8
0
1
2
3
5
7																										1.01
9																										0.65
11																										0.18
12																										0.3
15																										0.26
17																										0.3
19																										0.3
27																										0.26
-12
0
1
3
7
8
10
11																											0.25
14																											0.33
16
21
28
-7
0
1
3
7
10
21
28
56
-14
0
1
1
2
3
4																													0.84
7																													0.24
7
9
10
14																													0.16
21																													0.32
31
-8
0
1
2
4														0.22
6														1.55
7														1.63
9														1.69
21
28
56
-15
-12
0
1
3
3
7															1.38
7															1.17
8															0.88
9															0.59
11															0.24
21
28
34															0.3
-15
0
1
3
7
8
11
-15
0
1
2
7
10
63
-14
0
1
3
7
10
-7
0
1
3
7																			1.38
10
22
30																			0.18
56
-14
0
1
3
7
7
9
10
21
28
63
-15
1
2
7
13
20
27

[truncated: 6 more sheets: Fig S4_IL13, Fig S4_IL1b, Fig S5, Fig S6_a, Fig S6_b, Fig S6_c]
