# Supplementary material for: Mesothelin-targeting T cell receptor fusion construct cell therapy in refractory solid tumors: phase 1/2 trial interim results
Source: Nat Med. 2023 Jul 27;29(8):2099–109. doi: 10.1038/s41591-023-02452-y (PMC10427427; doi:10.1038/s41591-023-02452-y)
Supplement: Supplementary file 4 — Source data for Figs. 2c,d, 3c,d,f,g and 4a–d. [file 41591_2023_2452_MOESM4_ESM.xlsx]

## Sheet: Fig2c
Figure 2 c-d, Changes in circulating surrogate markers of tumor response.							c. SMRP
	Percent Change
Patient Number	Responders	Non-Responders
20		7.86709
8		-2.18548
6		-4.99179
26		-6.68499
29		-8.36576
1		-16.5085
25		-27.7277
19		-27.879
9		-29.2504
30		-32.9348
11		-38.83
22	-47.6609
31	-47.9948
3	-56.6469
21		-57.0201
10		-59.5926
7		-64.4767
2	-64.8824
28		-65.1606
16		-82.6879
4	-92.6672
15	-99.3461

## Sheet: Fig2d
Figure 2 c-d, Changes in circulating surrogate markers of tumor response.							d. MPF
	Percent Change
Patient Number	Responders	Non-Responders
29		78.6296
20		-3.45582
1		-10.2362
8		-14.4444
3		-15.4918
5	-17.341
31		-17.8161
9		-19.7549
6		-33.5804
25		-38.7931
12		-39.0476
27		-46.6192
33	-49.9856
11		-54.2403
30		-55.4893
19		-56.6667
10		-58.0796
13		-67.6471
32		-71.1692
18		-75.8594
14		-85.1485
4	-86.5385
7		-88.4867
22	-91.3635
21		-91.9207
2	-92.1053
16		-93.9394
15	-98.8345

## Sheet: Fig3c
Figure 3 c-d Circulating surrogate tumor response biomarker. c, Decrease in SMRP after gavo-cel infusion.
Days Post-infusion	SMRP (nM)
-15	24.4675
0	16.6165
7	4.995
9	1.145
25	0.16
57	0.33
72	0.275
79	0.29
107	0.305
142	0.495
169	0.63
253	1.006
365	2.6495
394	3.1985

## Sheet: Fig3d
Figure 3 c-d Circulating surrogate tumor response biomarker. d, Decrease in MPF after gavo-cel infusion.
Days Post-infusion	MPF (ng/mL)
-15	12.87
0	5.03
7	0.39
9	0.06
25	0.04
57	0.06
72	0.08
79	0.06
107	0.08
142	0.15
169	0.22
253	0.049
365	1.732
394	2.347

## Sheet: Fig3f
Figure 3f, Persistence of gavo-cel in peripheral blood post-infusion by qPCR.
Days post-infusion	OPRE copies/ ug DNA
0	50
2
7	40825.3
9	59425.3
23	3961.4
25	9050.4
57	743.2
64
79	650.1
169	607.9
365	214.5
394	71.8

## Sheet: Fig3g
Figure 3g, Phenotypic analysis of gavo-cel product and post-infusion kinetics.
	T cell Population
Timepoint	CD4	CD8	Non CD4-CD8
TCP	87.1	11.9	1
W2	22.1	75.8	2.1
W4	8.09	79.5	12.41

## Sheet: Fig4a
Figure 4 a-b, Peak cytokine response by dose level and correlation of peak cytokine levels with CRS.
	Interferon-gamma					Interleukin-6					TNF-alpha
Patient Number	No LD	5x107	1x108	5x108	3x108	No LD	5x107	1x108	5x108	3x108	No LD	5x107	1x108	5x108	3x108
1	34.52					16.92					8.12
2		2660					1484					16.36
3		88.06					14.32					5.69
4		26.1					109.78					5.94
5		146.29					11.94					5.82
6		30.23					28.42					3.6
7		2920					875.04					22.5
8	43.6					10.93					3.73
9			169.94					600.06					8.8
10			247.32					15.89					1.61
11			220.94					288.17					2.66
12	254.17					16.41					5.03
13			259.8					9.35					2.39
14			930.33					286.96					16.15
15				1584.73					368.42					27.74
16				1605.72					480.99					6.16
17				691.5					1075.6					7.53
18			298.66					16.41					4.61
19					69.82					13.74					2.05
20					407.25					1043.18					8.99
21					284.13					332.52					3.28
22					108.26					443.33					4.18
23					799.53					1103.83					2.4
25			1237.18					438.22					8.34
27			737.68					617.93					3.78
29		43.64					14.9					1.07
28
30			185.31					17.22					2.88
31			436.87					16.39					1.07
32			1923.36					229.28					7.31
33			209.51					123.43					3.02
34			25.41					21.43					3.22

## Sheet: Fig4b
Figure 4 a-b, Peak cytokine response by dose level and correlation of peak cytokine levels with CRS.
	Interferon-gamma					Interleukin-6					TNF-alpha
Patient Number	No CRS	Grade 1	Grade 2	Grade 3	Grade 4	No CRS	Grade 1	Grade 2	Grade 3	Grade 4	No CRS	Grade 1	Grade 2	Grade 3	Grade 4
1	34.52					16.92					8.12
2				2660					1484					16.36
3	88.06					14.32					5.69
4		26.1					109.78					5.94
5		146.29					11.94					5.82
6	30.23					28.42					3.6
7				2920					875.04					22.5
8			43.6					10.93					3.73
9			169.94					600.06					8.8
10	247.32					15.89					1.61
11		220.94					288.17					2.66
12		254.17					16.41					5.03
13	259.8					9.35					2.39
14					930.33					286.96					16.15
15				1584.73					368.42					27.74
16				1605.72					480.99					6.16
17					691.5					1075.6					7.53
18		298.66					16.41					4.61
19		69.82					13.74					2.05
20		407.25					1043.18					8.99
21			284.13					332.52					3.28
22		108.26					443.33					4.18
23				799.53					1103.83					2.4
25			1237.18					438.22					8.34
27			1186.06					851.11					5.82
29			43.64					14.9					1.07
28
30		185.31					17.22					2.88
31		436.87					16.39					1.07
32				1923.36					229.28					7.31
33			209.51					123.43					3.02
34	25.41					21.43					3.22

## Sheet: Fig4c
c-d, Expansion, and persistence of gavo-cel.						c, Peripheral blood
Patient Number	No LD	5x107	1x108	5x108	3x108
1	82
2		519.5
3		996.9
4		645.2
5		5900.8
6		1117.9
7		712.9
8	50
9			10824.3
10			7542.7
11			25054
12	85.1
13			22751.7
14			14359.7
15				59425.3
16				3413.2
17				5275.8
18			40952.7
19					78.5
20					5135.2
21					1618.8
22					7655.6
23					15320
25			21697
27			100782
29			64.4
28		107.4
30			1312.7
31			42391.1
32			1534.6
33			14411.2
34			715.3

## Sheet: Fig4d
Figure 4c-d, Expansion, and persistence of gavo-cel.				d, serosal effusions, peripheral blood, and peritoneal nodule.
	OPRE copies/ug DNA
Patient Number	Peripheral Blood	Serosal Effusion	Peritoneal Nodule
2			4928
7	186.3	44791.6
14	242.2	19670.6
15	743.2	183.9
20	289.1	343.7
27	97	148.9
27		67.7
	Days detected
Patient Number	Peripheral Blood	Serosal Effusion	Peritoneal Nodule
2	27		25
7	10	10
14	21	16
15	57	64
20	43	76
27	56	58
27	86	70
