# Supplementary material for: Mesothelin-targeting T cell receptor fusion construct cell therapy in refractory solid tumors: phase 1/2 trial interim results
Source: Nat Med. 2023 Jul 27;29(8):2099–109. doi: 10.1038/s41591-023-02452-y (PMC10427427; doi:10.1038/s41591-023-02452-y)
Supplement: Supplementary file 5 — Source data for Extended Data Figs. 4a–c, 5d, 6b,c, 7a–g, 8a,b and 9a–g. [file 41591_2023_2452_MOESM5_ESM.xlsx]

## Sheet: ExtData_Fig4a
Ext Data Fig 4:Changes in circulating surrogate tumor markers correlate with radiographic tumor response.										a. SMRP
Patient Number	Responders	Non-Responders
1		-16.5085
2	-64.8824
3		-56.6469
4	-92.6672
5
6		-4.99179
7		-64.4767
8		-2.18548
9		-29.2504
10		-59.5926
11		-38.83
12
13
14
15	-99.3461
16		-82.6879
17
18		-35.0575
19		-27.879
20		7.86709
21		-40.2626
22	-47.6609
23
25		-38.3117
27		-27.7277
29		-6.68499
28		-10.1082
30		-65.1606
31		-8.36576
32		-32.9348
33	-47.9984
34

## Sheet: ExtData_Fig4b
Ext Data Fig 4:Changes in circulating surrogate tumor markers correlate with radiographic tumor response.										b. MPF
Patient Number	Responders	Non-Responders
1		-10.2362
2	-92.1053
3		-15.4918
4	-86.5385
5	-17.341
6		-33.5804
7		-88.4867
8		-14.4444
9		-19.7549
10		-58.0796
11		-54.2403
12		-39.0476
13		-67.6471
14		-85.1485
15	-99.6193
16		-93.9394
17
18		-62.3438
19		-56.6667
20		-3.45582
21		-91.9207
22	-91.3635
23
25		-38.7931
27		-46.6192
29		78.6296
28		-2.06897
30		-55.4893
31		-17.8161
32		-71.1692
33	-49.9856
34

## Sheet: ExtData_Fig4c
Ext Data Fig 4:Changes in circulating surrogate tumor markers correlate with radiographic tumor response.										c. ctDNA
	% of ctDNA change
Patient Number	Day 0	Day 28	Day 56
2	100	111
5	100	32
8	100	109	97
13	100		148
14	100	11

## Sheet: ExtData_Fig5d
Extended Data Figure 5d: Phenotypic analysis of gavo-cel product.
	Memory Population (%)
Proportion of TCP	Naive & TSCM	CM	EM	TEMRA
Total T cells	59.5	31.5	3.97	4.55
CD4+ T cells	70.5	11	3.77	14.7
CD8+ T cells	71	13.3	4.98	10.7

## Sheet: ExtData_Fig6b
Extended data Fig 6b-c, Circulating surrogate biomarkers of tumor response. b, Decrease in serum SMRP
Days post-infusion	SMRP (nM)
-13	8.387
0	4.748
7	3.633
10	2.32
22	1.578
29	0.615

## Sheet: ExtData_Fig6c
Extended data Fig 6b-c, Circulating surrogate biomarkers of tumor response. c, Decrease in serum MPF
Days post-infusion	MPF (ng/mL)
-13	5.2
0	2.9
7	1.9
10	1.4
22	1.1
29	0.7

## Sheet: ExtData_Fig7a
Extended Data Fig. 7, Characterization of gavo-cel T cell products (TCPs).							a, Median fold expansion of the TCPs during the manufacturing process
Patient Number	TCP Fold Expansion
1	32.8
2	30.9
3	41.6
4	29.4
5	34.6
6	43.1
7	29.7
8	34
9	33.5
10	33.4
11	30.1
12	26.5
13	33.9
14	30
15	31.7
16	30.8
17	22.8
18	31.8
19	25.2
20	27.5
21	27.9
22	25.7
23	32
25	34.5
27	31.9
29	27.5
28	29
30	28.9
31	33.9
32	31.9
33	25.3
34	30.9

## Sheet: ExtData_Fig7b
Extended Data Fig. 7, Characterization of gavo-cel T cell products (TCPs).							b, Percent of TRuC+ T cells
Patient Number	% CD3+VHH+ (TRuC) T cells
1	57.4
2	54.1
3	52.4
4	47.4
5	42
6	42.3
7	55.8
8	38.3
9	48.4
10	40
11	36.4
12	46.8
13
14	45
15	52.6
16	42.4
17
18	52.9
19	43.4
20	45.2
21
22	61.8
23	71.5
25	71
27
29
28	71.6
30
31
32
33
34

## Sheet: ExtData_Fig7c
Extended Data Fig. 7, Characterization of gavo-cel T cell products (TCPs).							c, The ratio of CD4+ to CD8+ T cells
Patient Number	CD4:CD8
1	1.73
2	0.83
3	2.54
4	3.07
5	7.8
6	2.85
7	1.19
8	3.66
9	2.75
10	3.06
11	1.13
12	2.44
13	3.92
14	2.93
15	1.63
16	1.33
17	0.84
18	4.79
19	1.94
20	1.1
21	4.68
22	0.6
23	2.05
25	2.37
27	3.78
29	1.72
28	4.53
30	3.12
31	7.38
32	1.65
33	4.12
34	8.79

## Sheet: ExtData_Fig7d
Extended Data Fig. 7, Characterization of gavo-cel T cell products (TCPs).							d, Memory subset composition
	Percent of TRuC+ CD3+ T cells
Patient Number	Naive & TSCM	CM	EM	TEMRA
1	40.3	14.9	19.5	25.3
2	26.5	26.1	34.2	13.2
3	25.3	35.5	27.9	11.3
4	56.2	7.28	15.8	20.7
5	34.4	21.8	19.6	24.2
6	14.4	32.1	41.2	12.4
7	21	23.4	32.7	22.8
8	38.1	11.8	21.2	28.9
9	63.7	23.5	3.72	9.1
10	57.7	23.8	5.92	12.5
11	76.1	0.39	0.12	23.4
12	43.2	40.4	7.52	8.96
14	18.6	22.2	34.8	24.4
15	60.5	31	3.97	4.55
16	28	26	30.3	15.7
18	39.1	17.7	13	30.2
19	15.7	9.3	47.4	27.6
20	54.1	8.86	7.62	29.4
22	38.4	34.7	17.6	9.2
23	10.9	63.7	23.4	2.03
25	23.5	72	4.19	0.33
29	20.3	14.8	27.4	37.5

[truncated: 12 more sheets: ExtData_Fig7e, ExtData_Fig7f, ExtData_Fig7g, ExtData_Fig8a, ExtData_Fig8b, ExtData_Fig9a, ExtData_Fig9b, ExtData_Fig9c, ExtData_Fig9d, ExtData_Fig9e, ExtData_Fig9f, ExtData_Fig9g]
